# Supplementary material for: Individual environmental niches in mobile organisms
Source: Nat Commun. 2021 Jul 27;12:4572. doi: 10.1038/s41467-021-24826-x (PMC8316569; doi:10.1038/s41467-021-24826-x)
Supplement: Supplementary file 4 — Supplementary Data 1 [file 41467_2021_24826_MOESM4_ESM.xlsx]

## Sheet: Supplementary Data 1
animal_name	population	year	mean	ci_low	ci_high
H4799	beuster	2013	30.9668	23.3798	37.7955
HE140	beuster	2013	10.3928	8.64743	12.8112
HE742	beuster	2013	42.6231	34.8536	50.6368
HE743	beuster	2013	12.2175	9.49241	15.4693
HH582	beuster	2013	11.4205	9.51261	13.5662
HH596	beuster	2013	5.36289	4.18223	7.02592
HH864	beuster	2013	8.78114	6.8333	11.1445
HH866	beuster	2013	15.8145	12.5791	19.0957
HH868	beuster	2013	74.2131	60.4959	89.2349
KA3204	beuster	2013	13.5546	11.2168	15.9699
H4799	beuster	2014	68.8765	57.1045	81.6562
HE140	beuster	2014	44.7058	36.6854	54.685
HE742	beuster	2014	71.9412	49.4648	99.9217
HE743	beuster	2014	25.1092	18.0553	33.4494
HH596	beuster	2014	24.9164	19.1572	29.4251
HH864	beuster	2014	38.8632	34.3352	45.9174
HH866	beuster	2014	45.5569	37.9442	52.466
HH868	beuster	2014	149.496	127.984	181.079
KA3204	beuster	2014	23.88	19.8094	28.4581
H4799	beuster	2015	49.0425	39.4291	56.4014
HE140	beuster	2015	19.92	14.9668	25.3586
HE742	beuster	2015	41.4347	27.5983	56.4872
HH596	beuster	2015	19.8062	16.7117	22.7147
HH864	beuster	2015	17.0729	13.8577	20.1859
HH866	beuster	2015	15.6924	12.7051	18.8734
KA3204	beuster	2015	6.32101	5.17175	7.34379
H4799	beuster	2016	90.7141	74.917	106.915
HE140	beuster	2016	103.103	87.5265	118.093
HH596	beuster	2016	37.8783	31.5448	44.7634
HH866	beuster	2016	17.0405	13.6	21.6234
4X774	dromling	2013	30.5651	25.2776	36.9402
6X857	dromling	2013	14.1605	10.5765	17.805
8X054	dromling	2013	11.1873	8.26026	14.6822
A2230	dromling	2013	23.5466	18.7474	28.3166
AJ847	dromling	2013	17.3546	14.7109	20.7548
H6220	dromling	2013	11.058	8.10184	14.0927
HH598	dromling	2013	17.058	12.8596	21.4353
HH836	dromling	2013	4.5634	2.93815	6.27864
HH838	dromling	2013	7.15689	5.31618	9.02375
HH844	dromling	2013	29.3714	21.0384	38.5437
HH849	dromling	2013	39.837	26.1485	52.6432
HH870	dromling	2013	8.15552	6.23505	11.156
HH931	dromling	2013	6.63572	4.7407	8.32122
HH932	dromling	2013	24.075	19.9204	28.5496
HH933	dromling	2013	7.22414	4.49315	10.6668
HH935	dromling	2013	7.36239	5.61972	9.32747
HL443	dromling	2013	12.2467	10.5561	14.4036
HL444	dromling	2013	4.93956	3.81635	6.12588
4X632	dromling	2014	33.4847	25.9732	43.5108
4X774	dromling	2014	54.9149	45.7291	64.6833
6X857	dromling	2014	24.1299	18.4309	30.1706
A2230	dromling	2014	13.1386	9.98956	16.5879
HH598	dromling	2014	23.9083	18.0271	29.8298
HH838	dromling	2014	2.98701	1.65975	4.06229
HH844	dromling	2014	27.2573	22.4714	33.8561
HH849	dromling	2014	37.9689	32.2829	44.8774
HH870	dromling	2014	8.1002	4.35668	12.4411
HH932	dromling	2014	26.6241	21.086	31.6571
HH935	dromling	2014	12.1909	9.70496	15.3382
HL443	dromling	2014	25.5138	21.2839	29.0187
HL444	dromling	2014	119.283	101.85	147.45
4X774	dromling	2015	42.623	31.221	51.9472
A2230	dromling	2015	25.9878	19.2357	34.3889
HH838	dromling	2015	4.80718	1.52506	7.91132
HH841	dromling	2015	54.4806	38.4657	69.6314
HH842	dromling	2015	20.4223	15.6764	26.0356
HH844	dromling	2015	35.1126	27.7751	43.5205
HH849	dromling	2015	35.1467	28.1006	43.8271
HH870	dromling	2015	23.2636	19.0145	28.756
HH932	dromling	2015	29.8337	24.4396	36.3606
HL444	dromling	2015	120.464	102.887	142.921
A2230	dromling	2016	12.8079	9.41485	16.2528
HH838	dromling	2016	15.1159	11.949	19.9548
HH841	dromling	2016	104.986	82.4957	125.8
HH870	dromling	2016	7.66813	4.56002	10.6994
HH934	dromling	2016	8.31999	6.61223	10.6886
HL444	dromling	2016	53.3638	43.4913	65.2648
HN687	dromling	2016	3.05329	1.1092	5.58599
Agatha	loburg	2013	37.7681	29.3063	50.6989
Albert	loburg	2013	36.5551	28.2505	44.6513
Gili	loburg	2013	22.4157	17.6022	26.8097
H5188	loburg	2013	60.2591	49.1746	74.7633
HH599	loburg	2013	18.0318	12.6801	24.171
HH600	loburg	2013	6.11233	4.59267	7.73983
HL470	loburg	2013	25.9868	20.115	31.7509
Jonas	loburg	2013	36.415	28.7375	44.7543
Magnus	loburg	2013	46.7004	36.9331	59.2203
Mina	loburg	2013	68.343	55.7459	79.4791
Priesi	loburg	2013	88.3932	67.6797	107.061
Simon	loburg	2013	13.3746	11.0134	15.5456
Agatha	loburg	2014	35.5583	28.7322	42.7659
Albert	loburg	2014	58.0714	49.1533	70.0084
Gili	loburg	2014	79.3412	66.6305	90.8518
H5188	loburg	2014	23.2345	17.2788	28.9749
HH599	loburg	2014	33.384	27.0472	42.3827
HH600	loburg	2014	22.7497	19.3977	25.7541
Jonas	loburg	2014	30.2455	23.902	36.7085
Magnus	loburg	2014	74.0685	57.9836	87.5682
Mina	loburg	2014	51.2233	41.7862	61.9012
Simon	loburg	2014	44.6287	34.4625	54.9295
Agatha	loburg	2015	80.8716	63.4159	101.412
Albert	loburg	2015	114.407	97.4163	130.81
H5188	loburg	2015	105.552	87.8725	120.925
HH599	loburg	2015	32.0316	25.8021	38.5926
HH600	loburg	2015	18.7656	14.4173	22.5766
Jonas	loburg	2015	144.441	105.619	175.385
Magnus	loburg	2015	67.0234	54.3217	89.1446
Mina	loburg	2015	117.71	98.0652	138.855
Simon	loburg	2015	64.2466	49.6616	78.2257
Agatha	loburg	2016	37.2821	27.8219	47.1176
H5188	loburg	2016	71.501	60.6626	81.6143
HH599	loburg	2016	61.1376	51.7839	72.1196
HH600	loburg	2016	41.3763	34.7338	48.5318
Jonas	loburg	2016	51.5877	44.1376	60.8506
Magnus	loburg	2016	82.5101	67.2736	95.5536
Mina	loburg	2016	52.6446	45.6419	60.784
